# Supplementary material for: 3D Expansion–PALM (PhotoActivated Localization Microscopy) Dissects Protein–Protein Interactions Down to the Molecular Scale in Bacteria
Source: Microorganisms. 2026 Mar 28;14(4):772. doi: 10.3390/microorganisms14040772 (PMC13119062; doi:10.3390/microorganisms14040772)
Supplement: Supplementary file 1 [file microorganisms-14-00772-s001.zip]

Archive with 1 entries (1 files):
- microorganisms-4208856-supplementary.pdf
